# Supplementary material for: Prognostic Value and Immunological Role of MORF4-Related Gene-Binding Protein in Human Cancers
Source: Front Cell Dev Biol. 2021 Sep 29;9:703415. doi: 10.3389/fcell.2021.703415 (PMC8511499; doi:10.3389/fcell.2021.703415)
Supplement: Supplementary Table 2 — The expression of MRGBP between immunotherapy responders and non-responders. [file Table_2.xlsx]

## Sheet: Sheet1
No	PMID	Cancer type	Group	Drug	No. of Responders	No. of Non-Responders	Log2 (Fold Change)	P
1	26997480	Melanoma	all	Anti-PD-1 (pembrolizumab and nivolumab)	14	12	-0.51	0.046
2	26997480	Melanoma	MAPKi	Anti-PD-1 (pembrolizumab and nivolumab)	6	5	-0.346	0.855
3	26997480	Melanoma	non-MAPKi	Anti-PD-1 (pembrolizumab and nivolumab)	8	7	-0.636	0.67
4	28552987	Urothelial cancer	all	Anti-PD-L1 (atezolizumab)	9	16	0.041	0.901
5	28552987	Urothelial cancer	smoking	Anti-PD-L1 (atezolizumab)	5	9	0.044	0.971
6	28552987	Urothelial cancer	non-smoking	Anti-PD-L1 (atezolizumab)	4	7	0.041	0.979
7	29033130	Melanoma	all	Anti-PD-1 (nivolumab)	26	23	-0.12	0.736
8	29033130	Melanoma	NIV3-PROG	Anti-PD-1 (nivolumab)	15	11	-0.352	0.79
9	29033130	Melanoma	NIV3-NAIVE	Anti-PD-1 (nivolumab)	11	12	0.237	0.859
10	29301960	Clear cell renal cell carcinoma (ccRCC)	all	Anti-PD-1 (nivolumab)	4	8	0.113	0.928
11	29301960	Clear cell renal cell carcinoma (ccRCC)	VEGFRi	Anti-PD-1 (nivolumab)	2	0	0	1
12	29301960	Clear cell renal cell carcinoma (ccRCC)	non-VEGFRi	Anti-PD-1 (nivolumab)	2	8	0.453	0.8
13	29443960	Urothelial cancer	all	Anti-PD-L1 (atezolizumab)	68	230	0.078	0.324
