# Supplementary material for: Prognostic Value and Immunological Role of MORF4-Related Gene-Binding Protein in Human Cancers
Source: Front Cell Dev Biol. 2021 Sep 29;9:703415. doi: 10.3389/fcell.2021.703415 (PMC8511499; doi:10.3389/fcell.2021.703415)
Supplement: Supplementary Table 3 — Expression levels of MRGBP and the clinical information contained in LIHC tissue microarrays. [file Table_3.xlsx]

## Sheet: MRGBP expression
	MRGBP expression（MRGBP+cells/total cells)
id	Normal tissues	LIHC
1	NA	NA	DSK1
2	0.49	0.37
3	0.39	0.41
4	0.44	0.2
5	0.12	0.61
6	NA	NA
7	0.19	0.36
8	0.14	0.41
9	NA	NA
10	0.11	0.58
11	0.08	0.2
12	NA	NA
13	0.2	0.15
14	0.17	0.51
15	0.12	0.72
16	0.41	0.17
17	0.1	0.43
18	NA	NA
19	0.15	0.5
20	0.05	0.58
21	0.18	0.45
22	0.13	0.45
23	0.05	0.61
24	0.07	0.31
25	0.04	0.21
26	0.16	0.25
27	0.09	0.16
28	0.11	0.25
29	0.12	0.22
30	0.49	0.24
31	NA	NA
32	0.05	0.69
33	0.52	0.13
34	0.11	0.34
35	0.19	0.23
36	0.14	0.63
37	0.17	0.65
38	0.22	0.64
39	0.07	0.79
40	0.24	0.31
41	0.38	0.68
42	NA	NA
43	0.11	0.81
44	0.15	0.51
45	0.23	0.43
46	0.06	0.89
47	0.12	0.23
48	0.08	0.53
49	0.07	0.71
50	0.17	0.75
51	0.49	0.42
52	0.13	0.77
53	0.05	0.86
54	0.15	0.55
55	0.07	0.35
56	0.04	0.24
57	NA	NA
58	NA	NA
59	0.71	0.75	DSK2
60	0.49	0.41
61	0.37	0.88
62	NA	NA
63	0.71	0.81
64	0.61	0.43
65	0.23	0.95
66	NA	NA
67	0.43	0.96
68	NA	NA
69	0.12	0.87
70	0.15	0.21
71	NA	NA
72	0.25	0.79	DSK3
73	NA	NA
74	0.23	0.32
75	0.51	0.22
76	0.12	0.32
77	NA	NA
78	0.11	0.2
79	0.39	0.71
80	0.52	0.23
81	0.34	0.83
82	0.38	0.74
83	NA	NA
84	0.27	0.6
85	0.25	0.31
86	0.41	0.82
87	0.74	0.65
88	0.6	0.29
89	NA	NA
90	0.26	0.72
91	0.33	0.23
92	0.19	0.29
93	0.31	0.58
94	0.28	0.59
95	NA	NA
96	0.32	0.69
97	0.35	0.67
98	0.07	0.34
99	0.3	0.75
100	0.41	0.31
101	0.29	0.31
102	0.17	0.35
103	0.42	0.6
104	NA	NA
105	0.11	0.5
106	0.37	0.29
107	0.79	0.8
108	0.51	0.49
109	0.57	0.38
110	0.52	0.89
111	0.28	0.51
112	0.03	0.74
113	NA	NA
114	0.45	0.64
115	0.22	0.69
116	0.09	0.7
117	0.29	0.32
118	0.31	0.31
119	0.45	0.19
120	0.04	0.6
121	0.1	0.71
122	0.37	0.8
123	0.27	0.23
124	0.38	0.68
125	0.71	0.77

## Sheet: clinical
id	MRGBP expression	fustat(death,1)	OS	Sex	Age	Stage	AFP	Child-pugh
2	0.37	1	8	male	34	IIIb	4.03	A
3	0.41	0	56	male	44	I	4.45	A
4	0.2	0	38	male	56	IIIb	＞50000	A
5	0.61	1	20	male	47	I	173.68	A
7	0.36	0	36	male	47	I	352.98	A
10	0.58	1	12	male	42	IIIb	40927.9	A
11	0.2	0	49	female	57	I	915.03	A
13	0.15	0	54	male	28	II	98.06	A
14	0.51	1	23	male	57	I	242.46	A
15	0.72	1	7	male	39	IIIb	99.86	A
16	0.17	1	37	female	46	I	33.18	A
17	0.43	1	25	male	62	I	7.28	A
19	0.5	1	0	female	62	I	798.27	A
20	0.58	0	25	male	66	I	2748	A
21	0.45	0	1	male	45	I	18607.9	A
22	0.45	0	39	male	48	I	10.51	A
24	0.31	0	57	male	46	I	10.54	A
25	0.21	0	53	male	49	I	16.67	A
26	0.25	0	56	male	64	I	12.35	A
27	0.16	0	37	male	47	I	141.64	A
28	0.25	1	14	male	32	I	2391.67	A
29	0.22	0	49	male	43	I	4.06	A
30	0.24	0	50	male	56	IIIa	＞500000	A
32	0.69	1	10	male	41	Iva	2964.61	A
33	0.13	0	47	male	40	I	2.02	A
34	0.34	0	35	male	58	IIIb	5239.22	B
35	0.23	0	44	male	23	I	17229.8	A
37	0.65	1	25	male	47	I	15598.3	A
38	0.64	0	44	female	51	I	8.82	A
39	0.79	0	13	male	42	I	2.33	A
40	0.31	0	50	male	41	I	5.29	A
41	0.68	1	26	female	56	I	4.53	A
43	0.81	1	0	male	59	I	15449	A
44	0.51	0	14	male	32	IIIb	334	A
45	0.43	0	12	male	75	I	5.95	A
46	0.89	0	9	male	61	I	256.9	A
47	0.23	0	8	male	54	I	2.06	A
49	0.71	0	16	female	57	I	1.82	A
50	0.75	0	16	male	69	I	12.05	A
53	0.86	0	12	female	60	I	＞60500	A
54	0.55	0	13	male	42	I	4.89	A
55	0.35	0	9	male	41	I	224	A
59	0.75	1	14	male	40	IIIb	2727	A
63	0.81	0	7	female	36	IIIb	3170	A
64	0.43	0	8	male	47	IIIb	1335	A
65	0.95	0	3	female	68	IIIb	16051	A
72	0.79	1	23	male	55	I	2.7	A
74	0.32	1	4	male	69	I	3432.93	A
75	0.22	1	7	male	43	IIIa	476.44	A
76	0.32	0	63	male	66	I	8.42	A
78	0.2	0	17	male	65	I	10.87	A
80	0.23	1	33	female	56	I	3.18	A
81	0.83	0	58	male	65	I	3.7	A
82	0.74	0	0	male	42	IIIb	10221.8	A
84	0.6	0	59	male	50	I	75.3	A
85	0.31	0	61	female	59	I	49.57	A
86	0.82	1	4	male	33	IIIb	194.15	A
87	0.65	1	9	female	61	I	21578.9	A
88	0.29	0	60	male	55	I	523.5	A
90	0.72	0	5	male	56	IIIb	9.82	B
91	0.23	0	62	male	45	IIIa	323.4	A
92	0.29	0	58	male	49	I	46808	A
93	0.58	1	9	male	40	IIIb	6.18	A
94	0.59	1	22	male	54	Iva	4.35	A
96	0.69	1	7	male	36	IIIb	＞50000	A
97	0.67	0	56	male	49	I	31.19	A
99	0.75	1	14	male	46	I	5253.22	B
100	0.31	0	44	male	38	I	8926	A
101	0.31	0	51	male	61	I	4.3	A
102	0.35	1	30	male	34	IIIa	30720.7	A
103	0.6	0	61	male	57	IIIa	2943.83	A
105	0.5	1	8	female	36	IIIa	>50000	B
106	0.29	0	61	male	66	I	3.51	A
107	0.8	0	9	male	45	I	5203.44	A
108	0.49	1	5	male	37	I	>50000	A
109	0.38	0	50	male	76	I	6.33	A
110	0.89	0	44	male	58	I	2763.52	A
111	0.51	1	25	male	58	I	522.58	B
112	0.74	0	1	female	28	IIIa	>50000	A
114	0.64	1	19	male	67	I	139.44	A
115	0.69	0	2	male	66	I	11395.5	A
116	0.7	0	10	male	56	IIIb	4908.67	B
117	0.32	1	2	male	49	I	1.23	A
118	0.31	1	19	male	69	I	1782.74	A
119	0.19	0	38	male	57	I	19552	A
120	0.6	1	25	male	47	I	2.68	A
121	0.71	1	11	male	47	IIIb	1890.92	A
122	0.8	1	4	male	36	IIIb	>80000	B
124	0.68	0	11	male	44	I	3.29	B
125	0.77	1	28	female	50	I	14090.3	A

## Sheet: indep
id	futime	fustat	MRGBP(>median,1)	Sex(male,1)	Age(>=60,1)	AFP(>400,1)	Stage(Ⅲ-Ⅳ，1)	Child-pugh(B,1)
2	8	1	0	1	0	0	1	0
3	56	0	0	1	0	0	0	0
4	38	0	0	1	0	1	1	0
5	20	1	1	1	0	0	0	0
7	36	0	0	1	0	0	0	0
10	12	1	1	1	0	1	1	0
11	49	0	0	0	0	1	0	0
13	54	0	0	1	0	0	0	0
14	23	1	1	1	0	0	0	0
15	7	1	1	1	0	0	1	0
16	37	1	0	0	0	0	0	0
17	25	1	0	1	1	0	0	0
19	0	1	0	0	1	1	0	0
20	25	0	1	1	1	1	0	0
21	1	0	0	1	0	1	0	0
22	39	0	0	1	0	0	0	0
24	57	0	0	1	0	0	0	0
25	53	0	0	1	0	0	0	0
26	56	0	0	1	1	0	0	0
27	37	0	0	1	0	0	0	0
28	14	1	0	1	0	1	0	0
29	49	0	0	1	0	0	0	0
30	50	0	0	1	0	1	1	0
32	10	1	1	1	0	1	1	0
33	47	0	0	1	0	0	0	0
34	35	0	0	1	0	1	1	1
35	44	0	0	1	0	1	0	0
37	25	1	1	1	0	1	0	0
38	44	0	1	0	0	0	0	0
39	13	0	1	1	0	0	0	0
40	50	0	0	1	0	0	0	0
41	26	1	1	0	0	0	0	0
43	0	1	1	1	0	1	0	0
44	14	0	1	1	0	0	1	0
45	12	0	0	1	1	0	0	0
46	9	0	1	1	1	0	0	0
47	8	0	0	1	0	0	0	0
49	16	0	1	0	0	0	0	0
50	16	0	1	1	1	0	0	0
53	12	0	1	0	1	1	0	0
54	13	0	1	1	0	0	0	0
55	9	0	0	1	0	0	0	0
59	14	1	1	1	0	1	1	0
63	7	0	1	0	0	1	1	0
64	8	0	0	1	0	1	1	0
65	3	0	1	0	1	1	1	0
72	23	1	1	1	0	0	0	0
74	4	1	0	1	1	1	0	0
75	7	1	0	1	0	1	1	0
76	63	0	0	1	1	0	0	0
78	17	0	0	1	1	0	0	0
80	33	1	0	0	0	0	0	0
81	58	0	1	1	1	0	0	0
82	0	0	1	1	0	1	1	0
84	59	0	1	1	0	0	0	0
85	61	0	0	0	0	0	0	0
86	4	1	1	1	0	0	1	0
87	9	1	1	0	1	1	0	0
88	60	0	0	1	0	1	0	0
90	5	0	1	1	0	0	1	1
91	62	0	0	1	0	0	1	0
92	58	0	0	1	0	1	0	0
93	9	1	1	1	0	0	1	0
94	22	1	1	1	0	0	1	0
96	7	1	1	1	0	1	1	0
97	56	0	1	1	0	0	0	0
99	14	1	1	1	0	1	0	1
100	44	0	0	1	0	1	0	0
101	51	0	0	1	1	0	0	0
102	30	1	0	1	0	1	1	0
103	61	0	1	1	0	1	1	0
105	8	1	0	0	0	1	1	1
106	61	0	0	1	1	0	0	0
107	9	0	1	1	0	1	0	0
108	5	1	0	1	0	1	0	0
109	50	0	0	1	1	0	0	0
110	44	0	1	1	0	1	0	0
111	25	1	1	1	0	1	0	1
112	1	0	1	0	0	1	1	0
114	19	1	1	1	1	0	0	0
115	2	0	1	1	1	1	0	0
116	10	0	1	1	0	1	1	1
117	2	1	0	1	0	0	0	0
118	19	1	0	1	1	1	0	0
119	38	0	0	1	0	1	0	0
120	25	1	1	1	0	0	0	0
121	11	1	1	1	0	1	1	0
122	4	1	1	1	0	1	1	1
124	11	0	1	1	0	0	0	1
125	28	1	1	0	0	1	0	0
